# Supplementary material for: The Humanization and Maturation of an Anti-PrPc Antibody
Source: Bioengineering (Basel). 2024 Feb 29;11(3):242. doi: 10.3390/bioengineering11030242 (PMC10968383; doi:10.3390/bioengineering11030242)
Supplement: Supplementary file 1 [file bioengineering-11-00242-s001.zip]

Archive with 1 entries (1 files):
- bioengineering-2832572-supplementary.pdf
